# Supplementary material for: “Community strengthening through citizen monitoring of water quality: A systematic review”
Source: PLoS One. 2024 Jul 19;19(7):e0305723. doi: 10.1371/journal.pone.0305723 (PMC11259256; doi:10.1371/journal.pone.0305723)
Supplement: S1 Table — (XLSX) [file pone.0305723.s002.xlsx]

## Sheet: S1 Table
S1 Table. Academic repositories consulted.
Databases	Access type	Total	Relevant by title, abstract and Key Words	Duplicate Articles	Review	Studies for the analysis of key topics	Studies included in review
BioOne	For paid	129	9	6	1	2	1
Cambridge University Press	For paid	3	3	1	0	2	0
Conricyt	Openaccess	809	19	11	0	7	2
Dialnet	Openaccess	107	16	9	0	1
DOAJ	For paid	125	40	13	0	5
EBSCO	For paid	891	75	32	2	13	7
ELSEVIER	For paid	2436	56	29	5	16	3
Google Schoolar	Openaccess	27297	175	90	6	42	10
Redalyc*	Openaccess	630	60	36	2	4	3
ResearchGate	Openaccess	100	8	5	0	3	0
SAGE	For paid	228	12	9	1	2
SCOPUS	For paid	393	54	18	0	29	4
SpringerLink	For paid	1365	19	8	0	11	1
Web Of Science	For paid	343	73	35	1	15	2
Wiley Online Library	For paid	1279	24	10	5	6	0
JSTOR	For paid	993	4	0	1	3	0
	Total	37128	647	312	24	161	33
